# Supplementary material for: Polypharmacy Management in Chronic Conditions: A Systematic Literature Review of Italian Interventions
Source: J Clin Med. 2024 Jun 17;13(12):3529. doi: 10.3390/jcm13123529 (PMC11204469; doi:10.3390/jcm13123529)
Supplement: Supplementary file 1 [file jcm-13-03529-s001.zip]

Archive with 1 entries (1 files):
- jcm-3028549-supplementary.pdf
